# Supplementary material for: Transgenic overexpression of microRNA-30d in pancreatic beta-cells progressively regulates beta-cell function and identity
Source: Sci Rep. 2022 Jul 13;12:11969. doi: 10.1038/s41598-022-16174-7 (PMC9279310; doi:10.1038/s41598-022-16174-7)
Supplement: Supplementary file 1 — Supplementary Information 1. [file 41598_2022_16174_MOESM1_ESM.xlsx]

## Sheet: top 150 genes
Supplemental Table 1. List of top 150 differentially expressed genes revealed from RNAseq.
			TgL vs WT			TgH vs WT
gene_symbol	gene_desc	baseMean	log2FoldChange	padj	Call	log2FoldChange	padj	Call
Slc5a10	solute carrier family 5 (sodium/glucose cotransporter), member 10	1743.06	-0.00192799	0.997298	NO	6.37903	3.83943e-97	YES
Endou	endonuclease, polyU-specific	810.036	-0.842016	0.0442737	NO	5.70733	3.83943e-97	YES
Spp1	secreted phosphoprotein 1	3154.83	-0.444303	0.0296245	NO	2.66029	3.83943e-97	YES
Aqp4	aquaporin 4	6566.92	-0.0530494	0.881488	NO	3.95886	3.83943e-97	YES
Kctd12	potassium channel tetramerisation domain containing 12b	3017.87	0.482999	0.0333861	NO	1.91824	3.83943e-97	YES
Rgs16	regulator of G-protein signaling 16	3013.09	0.145117	0.52041	NO	2.42115	3.83943e-97	YES
Trpm5	transient receptor potential cation channel, subfamily M, member 5	2911.73	-0.184128	0.565637	NO	-3.41165	3.83943e-97	YES
Mapt	microtubule-associated protein tau	3177.97	-0.13207	0.449078	NO	1.82059	3.83943e-97	YES
Serpina7	serine (or cysteine) peptidase inhibitor, clade A (alpha-1 antiproteinase, antitrypsin), member 7	1653.81	0.277662	0.445363	NO	3.7886	3.83943e-97	YES
Sorcs2	sortilin-related VPS10 domain containing receptor 2	2849.42	-0.236885	0.345761	NO	2.70168	3.83943e-97	YES
Scarf2	scavenger receptor class F, member 2	576.566	-0.0579778	0.866826	NO	2.98278	3.83943e-97	YES
Ambp	STAM binding protein like 1	215.947	0.00124191	0.9978	NO	1.89097	3.83943e-97	YES
Gast	gastrin	302.273	-0.237881	0.671512	NO	4.89744	3.83943e-97	YES
Cntnap2	contactin associated protein-like 2	1609.21	-0.416634	0.202757	NO	-3.4966	3.83943e-97	YES
Cck	cholecystokinin	1601.93	0.0256609	0.972616	NO	5.6142	3.83943e-97	YES
Cd47	CD47 antigen (Rh-related antigen, integrin-associated signal transducer)	2893.02	-0.153612	0.422048	NO	1.81506	3.83943e-97	YES
Cib3	calcium and integrin binding family member 3	196.085	0.882949	0.000669479	YES	-3.56861	3.83943e-97	YES
Mreg	melanoregulin	620.486	0.299722	0.226605	NO	-2.53874	3.83943e-97	YES
Lgi1	leucine-rich repeat LGI family, member 1	1423.72	0.0345563	0.89341	NO	-1.96659	3.83943e-97	YES
Arrdc4	arrestin domain containing 4	1049.02	-0.0816856	0.632043	NO	1.40025	3.83943e-97	YES
Gbe1	glucan (1,4-alpha-), branching enzyme 1	1321.31	0.296725	0.0419165	NO	1.41316	3.83943e-97	YES
Slc2a2	solute carrier family 2 (facilitated glucose transporter), member 2	16759.2	-0.117125	0.695762	NO	-2.445	3.83943e-97	YES
Frzb	frizzled-related protein	5077.98	-0.15397	0.4	NO	-1.59993	3.83943e-97	YES
Dmd	dystrophin, muscular dystrophy	475.991	0.479279	0.00577372	NO	1.65381	3.83943e-97	YES
St14	suppression of tumorigenicity 14 (colon carcinoma)	1206.1	-0.304901	0.105321	NO	1.69333	3.83943e-97	YES
Gpi1	glucose phosphate isomerase 1	6088.91	0.023332	0.901563	NO	1.30175	3.83943e-97	YES
Ttc25	tetratricopeptide repeat domain 25	235.828	-0.194324	0.582381	NO	2.63684	3.83943e-97	YES
T2	brachyury 2	260.111	0.012222	0.978349	NO	-3.06411	3.83943e-97	YES
Ica1l	islet cell autoantigen 1-like	353.595	-0.0190112	0.956983	NO	-2.45552	3.83943e-97	YES
Ociad2	OCIA domain containing 2	3305.92	0.136909	0.290815	NO	-1.1093	3.83943e-97	YES
Cdh8	cadherin 8	1801.79	0.233558	0.223423	NO	-1.6469	3.83943e-97	YES
Pfkfb3	6-phosphofructo-2-kinase/fructose-2,6-biphosphatase 3	733.275	0.0227902	0.937918	NO	1.87426	3.83943e-97	YES
Dbn1	drebrin 1	725.387	-0.430004	0.0266483	NO	1.6284	3.83943e-97	YES
Ttyh1	tweety family member 1	805.147	-0.545155	0.0196865	NO	1.95195	3.83943e-97	YES
Itpkb	inositol 1,4,5-trisphosphate 3-kinase B	5942.12	-0.613657	3.83943e-97	YES	-1.52834	3.83943e-97	YES
Cdh22	cadherin 22	440.258	-0.249117	0.36127	NO	-2.18892	3.83943e-97	YES
Cadps	Ca2+-dependent activator protein for secretion 2	622.95	0.263525	0.198381	NO	-1.13	3.83943e-97	YES
Ucn3	urocortin 3	10120.1	-0.118789	0.755086	NO	-2.56966	3.83943e-97	YES
Slc12a7	solute carrier family 12, member 7	2591.3	-0.23631	0.23777	NO	-1.57103	3.83943e-97	YES
Lrrc16b	leucine rich repeat containing 16B	2193.32	-0.3348	0.179808	NO	-1.99195	3.83943e-97	YES
Alox15	arachidonate 15-lipoxygenase	1449.23	-0.211547	0.741963	NO	4.29157	3.83943e-97	YES
Enpp2	ectonucleotide pyrophosphatase/phosphodiesterase 2	10558.7	0.478009	0.00631017	NO	1.46816	3.83943e-97	YES
Klf10	Kruppel-like factor 10	1344.28	-0.0355304	0.914542	NO	1.95578	3.83943e-97	YES
Tmem215	transmembrane protein 215	4608.8	-0.359034	0.141445	NO	-1.91571	3.83943e-97	YES
Snhg11	small nucleolar RNA host gene 11	1865.96	0.000277626	0.999234	NO	1.9903	3.83943e-97	YES
Nbl1	neuroblastoma, suppression of tumorigenicity 1	941.889	-0.158769	0.611891	NO	2.1026	3.83943e-97	YES
Slc30a8	solute carrier family 30 (zinc transporter), member 8	20405.1	0.122443	0.560385	NO	-1.45028	3.83943e-97	YES
Ppp1r1a	protein phosphatase 1, regulatory (inhibitor) subunit 1A	6240.5	0.0917849	0.795884	NO	-2.25703	3.83943e-97	YES
Sytl4	synaptotagmin-like 4	8781.03	0.256537	0.293153	NO	-1.79975	3.83943e-97	YES
Clip4	CAP-GLY domain containing linker protein family, member 4	175.614	-0.500935	0.0460099	NO	-2.12209	3.83943e-97	YES
Tnfrsf11b	tumor necrosis factor receptor superfamily, member 11b (osteoprotegerin)	345.175	0.13291	0.608886	NO	1.67066	3.83943e-97	YES
Ptprk	protein tyrosine phosphatase, receptor type, K	1501.66	-0.149096	0.560385	NO	1.69902	3.83943e-97	YES
Lancl3	LanC lantibiotic synthetase component C-like 3 (bacterial)	307.745	-0.240082	0.471234	NO	-2.37389	3.83943e-97	YES
Dock10	dedicator of cytokinesis 10	934.312	-0.415342	0.0686067	NO	-1.74976	3.83943e-97	YES
Prss1	protease, serine 1 (trypsin 1)	2757.11	0.0152535	0.985304	NO	4.03036	3.83943e-97	YES
Mthfd1	methylenetetrahydrofolate dehydrogenase (NADP+ dependent) 1-like	1096.45	0.30126	0.0796092	NO	-1.38499	3.83943e-97	YES
Oxct1	3-oxoacid CoA transferase 1	2633.47	0.161378	0.323997	NO	-1.16844	3.83943e-97	YES
F2	coagulation factor II	584.803	0.67222	0.131825	NO	3.27671	3.83943e-97	YES
Golm1	golgi membrane protein 1	1475.16	0.110953	0.658583	NO	1.5788	3.83943e-97	YES
Trpm3	transient receptor potential cation channel, subfamily M, member 3	615.783	-0.200593	0.36265	NO	-1.56824	3.83943e-97	YES
Tmie	transmembrane inner ear	210.165	-0.331208	0.320226	NO	2.19547	3.83943e-97	YES
Slc9a7	solute carrier family 9 (sodium/hydrogen exchanger), member 7	1540.43	-0.300151	0.196481	NO	-1.68169	3.83943e-97	YES
C1qtnf1	C1q and tumor necrosis factor related protein 1	622.347	-0.688707	0.0519667	NO	2.58237	3.83943e-97	YES
Pfkfb2	6-phosphofructo-2-kinase/fructose-2,6-biphosphatase 2	6450.51	0.0375125	0.849716	NO	-1.14756	3.83943e-97	YES
Nnat	neuronatin	1332.01	0.759625	1.53362e-05	YES	-1.46279	3.83943e-97	YES
Fhdc1	FH2 domain containing 1	1147.46	-0.60372	1.53362e-05	YES	-1.05533	3.83943e-97	YES
Prss53	protease, serine 53	16964.6	-0.482463	0.0220766	NO	-1.574	3.83943e-97	YES
Astn1	astrotactin 1	301.838	-0.0686033	0.896299	NO	2.82868	3.83943e-97	YES
Cyp4f39	cytochrome P450, family 4, subfamily f, polypeptide 39	237.32	-0.529137	0.210035	NO	-3.05192	3.83943e-97	YES
Nell1	NEL-like 1	5883.99	0.293901	0.206507	NO	-1.6317	3.83943e-97	YES
Kcnf1	potassium voltage-gated channel, subfamily F, member 1	142.949	-0.0397867	0.948199	NO	-3.40405	3.83943e-97	YES
Rbms3	RNA binding motif, single stranded interacting protein	695.725	0.35003	0.123401	NO	1.57291	3.83943e-97	YES
Ocrl	oculocerebrorenal syndrome of Lowe	7379.1	0.321532	0.028152	NO	1.05566	3.83943e-97	YES
Pitpnm3	PITPNM family member 3	2096.22	-0.563079	0.00350356	NO	-1.43921	3.83943e-97	YES
Klhl32	kelch-like 32	1497.65	-0.0471222	0.806238	NO	-1.10866	3.83943e-97	YES
Trp53i11	transformation related protein 53 inducible protein 11	1571.6	-0.256254	0.149488	NO	1.2116	3.83943e-97	YES
Nup93	nucleoporin 93	1231.98	-0.569815	0.00496885	NO	-1.51143	3.83943e-97	YES
Necab2	N-terminal EF-hand calcium binding protein 2	598.332	-0.217561	0.238829	NO	-1.26949	3.83943e-97	YES
Uap1l1	UDP-N-acteylglucosamine pyrophosphorylase 1-like 1	624.796	0.00607566	0.982638	NO	-1.28533	3.83943e-97	YES
Gas2	growth arrest specific 2	507.662	0.032877	0.87382	NO	-1.15546	3.83943e-97	YES
Gnpda1	glucosamine-6-phosphate deaminase 1	542.113	-0.00278879	0.993265	NO	-1.46899	3.83943e-97	YES
Vstm2l	V-set and transmembrane domain containing 2-like	3344.5	-0.78328	3.83943e-97	YES	-1.41497	3.83943e-97	YES
Fgf1	fibroblast growth factor 1	917.009	0.317792	0.10154	NO	1.31641	3.83943e-97	YES
Fam83g	family with sequence similarity 83, member G	834.473	-0.880035	0.00186778	YES	-2.08022	3.83943e-97	YES
Kcnh1	potassium voltage-gated channel, subfamily H (eag-related), member 1	620.685	-0.878566	3.83943e-97	YES	-1.54852	3.83943e-97	YES
Gc	group specific component	5100.7	0.622186	3.83943e-97	YES	1.22457	3.83943e-97	YES
Hadh	hydroxyacyl-Coenzyme A dehydrogenase	13963.9	-0.0439304	0.824249	NO	-1.07572	3.83943e-97	YES
St3gal6	ST3 beta-galactoside alpha-2,3-sialyltransferase 6	638.967	0.406737	0.120562	NO	1.73737	3.83943e-97	YES
Sez6l	seizure related 6 homolog like	10454.4	-0.420214	0.0324474	NO	-1.35589	3.83943e-97	YES
Gucy2c	guanylate cyclase 2c	1809.09	0.259629	0.324015	NO	1.6706	3.83943e-97	YES
Ralgapa2	Ral GTPase activating protein, alpha subunit 2 (catalytic)	2056.76	-0.567555	0.000200291	NO	1.10442	3.83943e-97	YES
Sorbs1	sorbin and SH3 domain containing 1	1470.01	-0.193722	0.523401	NO	1.79389	3.83943e-97	YES
Glp1r	glucagon-like peptide 1 receptor	3677.21	-0.612572	0.0130944	YES	-1.71821	3.83943e-97	YES
Dusp23	dual specificity phosphatase 23	643.184	-0.56543	0.00382445	NO	1.32869	3.83943e-97	YES
Angptl2	angiopoietin-like 2	502.465	0.424888	0.253064	NO	2.34809	3.83943e-97	YES
Hs3st6	heparan sulfate (glucosamine) 3-O-sulfotransferase 6	456.523	-0.5708	0.00544666	NO	-1.46785	3.83943e-97	YES
Ube3c	ubiquitin protein ligase E3C	3395.58	0.234807	0.142702	NO	-1.05712	3.83943e-97	YES
Rab3c	RAB3C, member RAS oncogene family	802.697	0.540139	0.00269453	NO	1.25884	3.83943e-97	YES
Serping1	serine (or cysteine) peptidase inhibitor, clade G, member 1	2950.34	0.122816	0.460848	NO	0.993415	3.83943e-97	YES
Slc26a2	solute carrier family 26 (sulfate transporter), member 2	620.407	-0.172063	0.454615	NO	1.34654	3.83943e-97	YES
Shisa2	shisa family member 2	493.233	-0.120328	0.747784	NO	-2.1008	3.83943e-97	YES
Ptger3	prostaglandin E receptor 3 (subtype EP3)	2037.69	-0.15821	0.803088	NO	3.36162	3.83943e-97	YES
Slc35d3	solute carrier family 35, member D3	744.537	-0.483331	0.0172203	NO	-1.38533	3.83943e-97	YES
Idh2	isocitrate dehydrogenase 2 (NADP+), mitochondrial	2796.32	-0.120895	0.431063	NO	-0.916187	3.83943e-97	YES
Trim37	tripartite motif-containing 37	1741.88	0.0198529	0.919292	NO	-0.985087	3.83943e-97	YES
Kcna2	potassium voltage-gated channel, shaker-related subfamily, member 2	813.586	-0.946872	3.83943e-97	YES	1.51624	3.83943e-97	YES
Gjd2	gap junction protein, delta 2	5790.05	0.214377	0.277171	NO	-1.22876	3.83943e-97	YES
Kcnj12	potassium inwardly-rectifying channel, subfamily J, member 12	235.733	-0.047427	0.910817	NO	-2.14999	3.83943e-97	YES
Sh3bgrl2	SH3 domain binding glutamic acid-rich protein like 2	451.403	0.0217782	0.961745	NO	2.06761	3.83943e-97	YES
Mid1ip1	Mid1 interacting protein 1 (gastrulation specific G12-like (zebrafish))	2228.98	0.045682	0.824508	NO	1.05892	3.83943e-97	YES
Serpine2	serine (or cysteine) peptidase inhibitor, clade E, member 2	466.316	0.361809	0.0638599	NO	1.24161	3.83943e-97	YES
Igsf5	immunoglobulin superfamily, member 5	560.255	0.250607	0.342223	NO	1.56932	3.83943e-97	YES
Tor3a	torsin family 3, member A	1678.34	0.120973	0.456148	NO	-0.956241	3.83943e-97	YES
Gipr	gastric inhibitory polypeptide receptor	1575.7	0.153204	0.64899	NO	-1.85198	3.83943e-97	YES
Abcb4	ATP-binding cassette, sub-family B (MDR/TAP), member 4	302.908	-0.00241725	0.996443	NO	-1.94004	3.83943e-97	YES
Ust	uronyl-2-sulfotransferase	233.491	-0.687165	0.0543056	NO	-2.34887	3.83943e-97	YES
Bag2	BCL2-associated athanogene 2	416.8	-0.0938037	0.734099	NO	-1.50514	3.83943e-97	YES
Cryl1	crystallin, lambda 1	712.954	0.291599	0.185317	NO	-1.3908	3.83943e-97	YES
Cntn1	contactin 1	2381.2	0.0364623	0.861577	NO	-1.03614	3.83943e-97	YES
Abat	4-aminobutyrate aminotransferase	3848.48	-0.382219	0.0158659	NO	-1.0343	3.83943e-97	YES
Gad1	glutamate decarboxylase 1	3326.75	-0.166397	0.554741	NO	-1.55413	3.83943e-97	YES
Sv2c	synaptic vesicle glycoprotein 2c	205.538	0.198973	0.632594	NO	2.19009	3.83943e-97	YES
Smoc1	SPARC related modular calcium binding 1	385.554	-0.624277	0.0268012	YES	1.74452	3.83943e-97	YES
C1rl	complement component 1, r subcomponent-like	284.104	-0.541992	0.120605	NO	2.09471	3.83943e-97	YES
Kdelr3	KDEL (Lys-Asp-Glu-Leu) endoplasmic reticulum protein retention receptor 3	677.95	0.098092	0.782697	NO	1.80036	3.83943e-97	YES
Sdk2	sidekick cell adhesion molecule 2	2447.18	-0.943815	3.83943e-97	YES	-1.53225	3.83943e-97	YES
Gria2	glutamate receptor, ionotropic, AMPA2 (alpha 2)	2150.97	0.244363	0.144671	NO	1.01611	3.83943e-97	YES
Insrr	insulin receptor-related receptor	11944.7	-0.0906335	0.777796	NO	-1.63057	3.83943e-97	YES
Fam151a	family with sequence simliarity 151, member A	6751.98	0.25436	0.386204	NO	-1.68702	3.83943e-97	YES
Ins1	insulin I	787670	-0.332965	0.0923959	NO	-1.22523	3.83943e-97	YES
Ins2	insulin II	2.56922e+06	0.338488	0.111901	NO	-1.32007	3.83943e-97	YES
Slc35b4	solute carrier family 35, member B4	2000.5	0.262719	0.233964	NO	-1.32007	3.83943e-97	YES
Tnfrsf23	tumor necrosis factor receptor superfamily, member 23	840.075	0.587356	0.00643625	YES	1.36712	3.83943e-97	YES
Tmem206	transmembrane protein 206	2696.58	-0.144035	0.594408	NO	-1.43346	3.83943e-97	YES
Cntrob	centrobin, centrosomal BRCA2 interacting protein	648.12	-0.243745	0.263588	NO	-1.27457	3.83943e-97	YES
Zwint	ZW10 interactor	2084.56	0.392293	0.0103377	NO	0.951307	3.83943e-97	YES
Pdk1	pyruvate dehydrogenase kinase, isoenzyme 1	1639.47	0.161613	0.318828	NO	0.911947	3.83943e-97	YES
Cdhr1	cadherin-related family member 1	2490.3	-0.203558	0.50797	NO	-1.64796	3.83943e-97	YES
Mafa	v-maf musculoaponeurotic fibrosarcoma oncogene family, protein A (avian)	6338.46	-0.515156	0.0710713	NO	-1.7241	3.83943e-97	YES
Mat2a	methionine adenosyltransferase II, alpha	1654.43	0.320427	0.0674188	NO	1.0524	3.83943e-97	YES
Gmpr	guanosine monophosphate reductase	1995.08	0.219397	0.174349	NO	-0.95472	3.83943e-97	YES
Msln	mesothelin	2150.41	0.930323	0.00512808	YES	-2.06188	3.83943e-97	YES
Abca3	ATP-binding cassette, sub-family A (ABC1), member 3	4720.12	-0.601248	3.83943e-97	YES	0.993992	3.83943e-97	YES
Rspo4	R-spondin 4	2293.13	-0.535058	0.0863443	NO	1.81485	3.83943e-97	YES
Tcf7l1	transcription factor 7 like 1 (T cell specific, HMG box)	743.996	-0.733315	0.0634788	NO	2.28342	3.83943e-97	YES
Hsph1	heat shock 105kDa/110kDa protein 1	4318.8	0.852853	6.44213e-14	YES	0.514568	6.44213e-14	YES
Scgn	secretagogin, EF-hand calcium binding protein	8625.8	0.72593	6.44213e-14	YES	-0.298383	6.44213e-14	YES
Vdr	vitamin D receptor	4565.76	-0.996963	6.44213e-14	YES	-0.665672	2.89038e-07	YES
Adra2a	adrenergic receptor, alpha 2a	2342.72	-1.13301	6.44213e-14	YES	-0.957298	2.89038e-07	YES
Rorc	RAR-related orphan receptor gamma	929.708	0.858013	6.44213e-14	YES	1.08593	6.44213e-14	YES
