# Supplementary material for: Transgenic overexpression of microRNA-30d in pancreatic beta-cells progressively regulates beta-cell function and identity
Source: Sci Rep. 2022 Jul 13;12:11969. doi: 10.1038/s41598-022-16174-7 (PMC9279310; doi:10.1038/s41598-022-16174-7)
Supplement: Supplementary file 2 — Supplementary Information 2. [file 41598_2022_16174_MOESM2_ESM.xlsx]

## Sheet: Sheet1
Supplemental Table 2. List of miR-30d putative target genes identified by intersecting differentially expressed genes with miRNA target databases.
			TgL vs WT			TgH vs WT
gene symbol	gene description	baseMean	log2FoldChange	padj	Call	log2FoldChange	padj	Call
Adra2a	adrenergic receptor, alpha 2a	2342.72	-1.13301	1.00639e-07	YES	-0.957298	1.21528e-06	YES
Sdk2	sidekick cell adhesion molecule 2	2447.18	-0.943815	1.83243e-05	YES	-1.53225	2.70208e-16	YES
Chst12	carbohydrate sulfotransferase 12	682.39	-0.834784	5.23653e-05	YES	-0.664373	0.000447834	YES
Dyrk2	dual-specificity tyrosine-(Y)-phosphorylation regulated kinase 2	815.376	-0.665649	0.000143855	YES	-0.632376	4.89824e-05	YES
Psen2	presenilin 2	595.425	-0.645892	0.000522079	YES	-0.856777	6.9322e-08	YES
Nav3	neuron navigator 3	133.655	-1.05667	0.000807484	YES	-0.976547	0.000497035	YES
Nuak1	NUAK family, SNF1-like kinase, 1	627.569	-0.660112	0.00406653	YES	-0.590781	0.00412567	YES
Glp1r	glucagon-like peptide 1 receptor	3677.21	-0.612572	0.0130944	YES	-1.71821	5.65473e-19	YES
Nkx2-2	NK2 homeobox 2	4749.92	-0.588377	0.0112021	YES	-0.5348	0.0352	YES
Pik3r2	phosphatidylinositol 3-kinase, regulatory subunit, polypeptide 2 (p85 beta)	1001.42	-0.356142	0.027881	YES	-0.613	0	YES
Igf1r	insulin-like growth factor I receptor	3614.43	-0.592119	0.0185221	YES	-0.513559	0.0245209	YES
Ccnd2	cyclin D2	31581.3	-0.215	0.267	NO	-0.683693	4.18479e-06	YES
Gnai2	guanine nucleotide binding protein (G protein), alpha inhibiting 2	8857.28	-0.38	0.068	NO	-0.595356	0.000654144	YES
Six4	sine oculis-related homeobox 4	742.287	-0.241281	0.398108	NO	-1.16811	1.92832e-08	YES
Csf1	colony stimulating factor 1 (macrophage)	460.693	-0.349599	0.0710285	NO	-0.829636	8.58574e-08	YES
Lgi1	leucine-rich repeat LGI family, member 1	1423.72	0.0345563	0.89341	NO	-1.96659	5.86286e-41	YES
Frzb	frizzled-related protein	5077.98	-0.15397	0.39989	NO	-1.59993	1.63542e-37	YES
Cadps	Ca2+-dependent secretion activator	4255.9	-0.157742	0.271607	NO	-1.13	2.33498e-28	YES
Trpm3	transient receptor potential cation channel, subfamily M, member 3	615.783	-0.200593	0.36265	NO	-1.56824	2.7661e-23	YES
Gnpda1	glucosamine-6-phosphate deaminase 1	542.113	-0.00278879	0.993265	NO	-1.46899	2.96886e-20	YES
Ube3c	ubiquitin protein ligase E3C	3395.58	0.234807	0.142702	NO	-1.05712	1.02206e-18	YES
Kcnj12	potassium inwardly-rectifying channel, subfamily J, member 12	235.733	-0.047427	0.910817	NO	-2.14999	6.95424e-18	YES
Abat	4-aminobutyrate aminotransferase	3848.48	-0.382219	0.0158659	NO	-1.0343	8.43596e-17	YES
Spcs3	signal peptidase complex subunit 3 homolog (S. cerevisiae)	8190.32	0.109183	0.678753	NO	-1.30522	2.31049e-14	YES
Flrt1	fibronectin leucine rich transmembrane protein 1	472.387	-0.425672	0.0962665	NO	-1.42834	6.08857e-13	YES
H2afy	H2A histone family, member Y	3654.66	0.0581417	0.710059	NO	-0.782678	7.72018e-15	YES
Socs3	suppressor of cytokine signaling 3	254.542	-0.229178	0.665722	NO	-0.545869	0.206534	NO
