# Supplementary material for: Transgenic overexpression of microRNA-30d in pancreatic beta-cells progressively regulates beta-cell function and identity
Source: Sci Rep. 2022 Jul 13;12:11969. doi: 10.1038/s41598-022-16174-7 (PMC9279310; doi:10.1038/s41598-022-16174-7)
Supplement: Supplementary file 3 — Supplementary Information 3. [file 41598_2022_16174_MOESM3_ESM.xlsx]

## Sheet: Sheet1
Supplemental Table 3. List of major a- and β-cell-enriched genes with differential expression revealed from RNAseq.
			TgL vs WT			TgH vs WT
gene symbol	gene description	baseMean	log2FoldChange	padj	Call	log2FoldChange	padj	Call
Ins1	insulin I	787670	-0.332965	0.0923959	NO	-1.22523	3.2702e-16	YES
Ins2	insulin II	2.56922e+06	0.338488	0.111901	NO	-1.07866	4.22383e-11	YES
Mafa	v-maf musculoaponeurotic fibrosarcoma oncogene family, protein A (avian)	6338.46	-0.515156	0.0710713	NO	-1.7241	2.79598e-15	YES
Mafb	v-maf musculoaponeurotic fibrosarcoma oncogene family, protein B (avian)	1931.58	0.0242051	0.920794	NO	0.464893	0.00298914	YES
Pdx1	pancreatic and duodenal homeobox 1	2479.52	-0.541668	0.00159192	NO	-0.562325	0.000193207	NO
Nkx2-2	NK2 homeobox 2	4749.92	-0.588377	0.0112021	YES	-0.5348	0.0352	YES
Nkx6-1	NK6 homeobox 1	5791.4	-0.64271	0.00404078	YES	-1.13014	6.84129e-10	YES
Nkx6-2	NK6 homeobox 2	58.9376	-0.557964	0.136629	NO	1.63585	0.000173481	YES
Glut2	solute carrier family 2 (facilitated glucose transporter), member 2	16759.2	-0.117125	0.695762	NO	-2.445	4.00174e-39	YES
Glp1r	glucagon-like peptide 1 receptor	3677.21	-0.612572	0.0130944	YES	-1.71821	5.65473e-19	YES
Gcg	glucagon	1.32401e+06	-0.0150995	0.975311	NO	1.13514	4.65457e-05	YES
Gcgr	glucagon receptor	869.261	-0.356315	0.138356	NO	0.756762	7.76259e-05	YES
Irx1	Iroquois related homeobox 1 (Drosophila)	679.906	-0.252005	0.349257	YES	0.818978	5.93799e-05	YES
Irx2	Iroquois related homeobox 2 (Drosophila)	1216.45	1.17955	2.75338e-08	YES	1.17955	2.75338e-08	YES
Ebf1	early B cell factor 1	137.692	-0.65844	0.0832981	NO	0.762846	0.0200564	YES
Pcsk1	proprotein convertase subtilisin/kexin type 1	17943.6	0.243726	0.259386	NO	-0.790265	1.61136e-06	YES
